# Supplementary material for: Design of Vitrimers with Simultaneous Degradable and Dynamic Crosslinkers: Mechanical and Thermal Behavior Based on Transesterification Reactions Between β-Amino Esters and Hydroxylated Acrylate/Methacrylate Monomers
Source: Polymers (Basel). 2025 Sep 10;17(18):2448. doi: 10.3390/polym17182448 (PMC12473400; doi:10.3390/polym17182448)
Supplement: Supplementary file 1 [file polymers-17-02448-s001.zip]

Archive with 1 entries (1 files):
- polymers-3759110-supplementary.pdf
